# Supplementary material for: Morphometric and Nanomechanical Features of Erythrocytes Characteristic of Early Pregnancy Loss
Source: Int J Mol Sci. 2022 Apr 19;23(9):4512. doi: 10.3390/ijms23094512 (PMC9103795; doi:10.3390/ijms23094512)
Supplement: Supplementary file 1 [file ijms-23-04512-s001.zip]

Archive with 1 entries (1 files):
- ijms-1684698-supplementary.pdf
